# Supplementary material for: Wasteful carotenoid coloration and its effects on territorial behavior in a cichlid fish
Source: Hydrobiologia. 2020 Aug 18;848(16):3683–98. doi: 10.1007/s10750-020-04354-3 (PMC8549929; doi:10.1007/s10750-020-04354-3)
Supplement: Supplementary file 2 — Supplementary material 2 (XLSX 83 kb) [file 10750_2020_4354_MOESM2_ESM.xlsx]

## Sheet: Spectrophotometry
		Wasteful carotenoid coloration and its effects on territorial behavior in a cichlid fish
		Angelika Ziegelbecker, Klaus Remele, Hartwig W. Pfeifhofer, Kristina M. Sefc
		Hydrobiologia
		Calculation of carotenoid concentrations
									Peak I (~418nm)	Peak II (~441nm)	Peak III (~470nm)	Valley II-III (~458nm)	%III/II	(A[Au] x V[ml] x 10 x d) / (E[10mg/ml]) = carotenoid content in sample[mg]
fishID	tissue	body_region	sex (m = male, f = female)	sampleID	fresh weight [g]	dry weight [g]	pigmented area [cm2]	extraction volume [ml acetone BHT]	peak1_abs_AU	peak2_abs_AU	peak3_abs_AU	valley23_abs_AU	III_to_II	Factor for Xanthophylls	% (10mg/ml)	mg/ml	mg		µg/g dry weight	µg/g fresh weight	µg/cm2
3	skin	anterior black	m	3.1a	0.0085	0.0024	1.19	2	0.1348	0.2001	0.192	0.1326	88	2550	7.84706e-05	0.000784706	0.00156941		653.922	184.637	1.31883
3	scale	anterior black	m	3.1b	0.0316	0.0259	0.732	2	0.0452	0.0686	0.0685	0.0451	99.5745	2550	2.6902e-05	0.00026902	0.000538039		20.7737	17.0266	0.735026
3	skin	yellow bar	m	3.2a _dil.1:10	0.1336	0.0233	5.439	2	0.2329	0.3444	0.3245	0.2321	82.2796	2550	0.00135059	0.0135059	0.0270118		1159.3	202.184	4.96631
3	scale	yellow bar	m	3.2b_dil.1:5	0.1834	0.1525	4.181	2	0.1677	0.2532	0.2421	0.1644	87.5	2550	0.000496471	0.00496471	0.00992941		65.1109	54.1407	2.37489
3	skin	posterior black	m	3.3a	0.0408	0.0092	1.851	2	0.3564	0.5255	0.4976	0.3499	84.1116	2550	0.000206078	0.00206078	0.00412157		447.997	101.019	2.22667
3	scale	posterior black	m	3.3b	0.0345	0.0291	1.15	2	0.0301	0.0464	0.0473	0.0309	105.806	2550	1.81961e-05	0.000181961	0.000363922		12.5059	10.5485	0.316454
4	skin	anterior black	m	4.1a	0.0145	0.0063	1.428	2	0.2843	0.4213	0.3997	0.2779	84.9372	2550	0.000165216	0.00165216	0.00330431		524.494	227.884	2.31395
4	scale	anterior black	m	4.1b	0.0364	0.0311	1.078	2	0.068	0.1024	0.099	0.067	90.3955	2550	4.01569e-05	0.000401569	0.000803137		25.8243	22.0642	0.745025
4	skin	yellow bar	m	4.2a_dil.1:10	0.0949	0.0304	5.171	2	0.1637	0.2457	0.2322	0.1653	83.209	2550	0.000963529	0.00963529	0.0192706		633.901	203.062	3.72667
4	scale	yellow bar	m	4.2b	0.1517	0.1114	3.093	2	0.4693	0.6953	0.6586	0.4504	85.0143	2550	0.000272667	0.00272667	0.00545333		48.9527	35.9481	1.76312
4	skin	posterior black	m	4.3a	0.0157	0.0076	1.411	2	0.1542	0.2279	0.2171	0.1514	85.8824	2550	8.93725e-05	0.000893725	0.00178745		235.191	113.85	1.2668
4	scale	posterior black	m	4.3b	0.0197	0.0165	0.853	2	0.0329	0.0508	0.0509	0.0348	100.625	2550	1.99216e-05	0.000199216	0.000398431		24.1474	20.2249	0.467094
5	skin	anterior black	m	5.1a	0.0195	0.0049	1.927	2	0.4854	0.7173	0.6791	0.4672	84.7261	2550	0.000281294	0.00281294	0.00562588		1148.14	288.507	2.9195
5	scale	anterior black	m	5.1b	0.0418	0.031	0.922	2	0.0625	0.0944	0.0925	0.0615	94.2249	2550	3.70196e-05	0.000370196	0.000740392		23.8836	17.7127	0.803028
5	skin	yellow bar	m	5.2a_dil.1:10	0.0989	0.0201	5.235	2	0.2792	0.4166	0.3943	0.277	84.0258	2550	0.00163373	0.0163373	0.0326745		1625.6	330.379	6.24155
5	scale	yellow bar	m	5.2b_dil.1:5	0.1912	0.1293	3.844	2	0.1147	0.1757	0.169	0.1144	89.0701	2550	0.00034451	0.0034451	0.0068902		53.2884	36.0366	1.79245
5	skin	posterior black	m	5.3a	0.0137	0.0048	1.404	2	0.3127	0.4635	0.4427	0.3046	86.91	2550	0.000181765	0.00181765	0.00363529		757.353	265.35	2.58924
5	scale	posterior black	m	5.3b	0.0242	0.0187	1.023	2	0.0417	0.0634	0.0638	0.0425	101.914	2550	2.48627e-05	0.000248627	0.000497255		26.5912	20.5477	0.486075
6	skin	anterior black	m	6.1a	0.025	0.0063	2.052	2	0.3647	0.5409	0.5121	0.3514	84.8021	2550	0.000212118	0.00212118	0.00424235		673.389	169.694	2.06742
6	scale	anterior black	m	6.1b	0.0319	0.0231	0.98	2	0.0449	0.0685	0.0672	0.0448	94.5148	2550	2.68627e-05	0.000268627	0.000537255		23.2578	16.8418	0.548219
6	skin	yellow bar	m	6.2a_dil.1:10	0.0912	0.018	4.112	2	0.1865	0.2791	0.2647	0.1853	84.6482	2550	0.00109451	0.0109451	0.0218902		1216.12	240.024	5.32349
6	scale	yellow bar	m	6.2b	0.0949	0.0727	2.438	2	0.3597	0.5263	0.4989	0.3405	85.253	2550	0.000206392	0.00206392	0.00412784		56.7791	43.4968	1.69313
6	skin	posterior black	m	6.3a	0.0249	0.0067	1.606	2	0.325	0.4826	0.4607	0.3149	86.941	2550	0.000189255	0.00189255	0.0037851		564.94	152.012	2.35685
6	scale	posterior black	m	6.3b	0.0334	0.0256	1.193	2	0.0464	0.0697	0.0685	0.0467	94.7826	2550	2.73333e-05	0.000273333	0.000546667		21.3542	16.3673	0.458229
7	skin	anterior black	m	7.1a	0.0169	0.0028	2.039	2	0.1536	0.2279	0.2145	0.1538	81.9163	2550	8.93725e-05	0.000893725	0.00178745		638.375	105.766	0.876631
7	scale	anterior black	m	7.1b	0.0436	0.035	1.264	2	0.02	0.0323	0.034	0.0224	117.172	2550	1.26667e-05	0.000126667	0.000253333		7.2381	5.8104	0.200422
7	skin	yellow bar	m	7.2a_dil.1:5	0.0615	0.0101	4.549	2	0.2055	0.3024	0.2822	0.2043	79.4088	2550	0.000592941	0.00592941	0.0118588		1174.14	192.826	2.60691
7	scale	yellow bar	m	7.2b	0.155	0.1247	3.107	2	0.3271	0.4801	0.4514	0.3122	82.9065	2550	0.000188275	0.00188275	0.00376549		30.1964	24.2935	1.21194
7	skin	posterior black	m	7.3a	0.0219	0.0054	1.651	2	0.147	0.2164	0.2038	0.1444	82.5	2550	8.48627e-05	0.000848627	0.00169725		314.306	77.5002	1.02802
7	scale	posterior black	m	7.3b	0.0412	0.0349	1.523	2	0.0107	0.0193	0.0223	0.0145	162.5	2550	7.56863e-06	7.56863e-05	0.000151373		4.33732	3.67409	0.099391
8	skin	anterior black	m	8.1a	0.0203	0.0054	1.469	2	0.4798	0.7188	0.6846	0.4613	86.7184	2550	0.000281882	0.00281882	0.00563765		1044.01	277.717	3.83774
8	scale	anterior black	m	8.1b	0.0374	0.0306	0.979	2	0.0855	0.1284	0.1261	0.0835	94.8775	2550	5.03529e-05	0.000503529	0.00100706		32.9104	26.9267	1.02866
8	skin	yellow bar	m	8.2a_dil.1:10	0.1169	0.0254	5.769	2	0.3539	0.529	0.5016	0.3447	85.1329	2550	0.00207451	0.0207451	0.0414902		1633.47	354.92	7.19192
8	scale	yellow bar	m	8.2b_dil.1:5	0.1574	0.1311	3.426	2	0.1242	0.1876	0.1813	0.122	90.3963	2550	0.000367843	0.00367843	0.00735686		56.1164	46.7399	2.14736
8	skin	posterior black	m	8.3a	0.027	0.0084	1.918	2	0.5341	0.7952	0.7557	0.5157	85.8676	2550	0.000311843	0.00311843	0.00623686		742.484	230.995	3.25175
8	scale	posterior black	m	8.3b	0.0405	0.0326	1.615	2	0.0819	0.122	0.118	0.0801	90.4535	2550	4.78431e-05	0.000478431	0.000956863		29.3516	23.6262	0.592485
9	skin	anterior black	f	9.1a	0.0235	0.004	1.12	2	0.1854	0.2741	0.2588	0.1825	83.2969	2550	0.00010749	0.0010749	0.0021498		537.451	91.481	1.91947
9	scale	anterior black	f	9.1b	0.0376	0.0249	0.738	2	0.0139	0.0224	0.0239	0.0158	122.727	2550	8.78431e-06	8.78431e-05	0.000175686		7.05567	4.67251	0.238057
9	skin	yellow bar	f	9.2a verd.1:10	0.1431	0.0238	4.693	2	0.2645	0.3941	0.3697	0.2615	81.5988	2550	0.00154549	0.0154549	0.0309098		1298.73	216.001	6.58636
9	scale	yellow bar	f	9.2b	0.2215	0.1539	3.834	2	0.4395	0.6562	0.6272	0.4262	87.3913	2550	0.000257333	0.00257333	0.00514667		33.4416	23.2355	1.34238
9	skin	posterior black	f	9.3a	0.0303	0.0068	1.503	2	0.2649	0.3949	0.3758	0.2596	85.8832	2550	0.000154863	0.00154863	0.00309725		455.479	102.22	2.06072
9	scale	posterior black	f	9.3b	0.04	0.028	1.318	2	0.0365	0.0546	0.0547	0.0366	100.556	2550	2.14118e-05	0.000214118	0.000428235		15.2941	10.7059	0.324913
10	skin	anterior black	f	10.1a	0.0236	0.0042	1.127	2	0.2732	0.4069	0.3858	0.2625	85.3878	2550	0.000159569	0.00159569	0.00319137		759.851	135.228	2.83174
10	scale	anterior black	f	10.1b	0.0618	0.0407	1.206	2	0.0465	0.0709	0.0701	0.0465	96.7213	2550	2.78039e-05	0.000278039	0.000556078		13.6629	8.99803	0.461093
10	skin	yellow bar	f	10.2a_dil.1:10	0.0999	0.0171	4.003	2	0.2158	0.3216	0.3029	0.2113	83.0462	2550	0.00126118	0.0126118	0.0252235		1475.06	252.488	6.30116
10	scale	yellow bar	f	10.2b	0.1867	0.1182	3.534	2	0.402	0.5904	0.5573	0.3815	84.1551	2550	0.000231529	0.00231529	0.00463059		39.1759	24.8023	1.3103
10	skin	posterior black	f	10.3a	0.0325	0.0066	1.596	2	0.3566	0.5298	0.5029	0.3443	85.4987	2550	0.000207765	0.00207765	0.00415529		629.59	127.855	2.60357
10	scale	posterior black	f	10.3b	0.0513	0.0364	1.345	2	0.0574	0.0863	0.0834	0.0564	90.301	2550	3.38431e-05	0.000338431	0.000676863		18.5951	13.1942	0.503244
11	skin	anterior black	f	11.1a	0.027	0.0064	1.259	2	0.3359	0.4978	0.4722	0.3245	85.2279	2550	0.000195216	0.00195216	0.00390431		610.049	144.604	3.10112
11	scale	anterior black	f	11.1b	0.0381	0.0282	0.853	2	0.0313	0.0479	0.0481	0.0322	101.274	2550	1.87843e-05	0.000187843	0.000375686		13.3222	9.86053	0.440429
11	skin	yellow bar	f	11.2a_dil.1:10	0.101	0.0209	4.144	2	0.297	0.4454	0.4209	0.2924	83.9869	2550	0.00174667	0.0174667	0.0349333		1671.45	345.875	8.42986
11	scale	yellow bar	f	11.2b	0.1858	0.1273	3.309	2	0.4513	0.6765	0.6454	0.4359	87.074	2550	0.000265294	0.00265294	0.00530588		41.6801	28.557	1.60347
11	skin	posterior black	f	11.3a	0.0328	0.0072	1.54	2	0.2853	0.4235	0.4042	0.2756	86.9506	2550	0.000166078	0.00166078	0.00332157		461.329	101.267	2.15686
11	scale	posterior black	f	11.3b	0.0705	0.0462	1.617	2	0.0511	0.0757	0.0742	0.0499	94.186	2550	2.96863e-05	0.000296863	0.000593725		12.8512	8.42164	0.367177
12	skin	anterior black	m	12.1a	0.0203	0.004	1.051	2	0.2194	0.3287	0.3148	0.2112	88.1702	2550	0.000128902	0.00128902	0.00257804		644.51	126.997	2.45294
12	scale	anterior black	m	12.1b	0.0357	0.0247	0.674	2	0.04	0.0598	0.0595	0.0393	98.5366	2550	2.3451e-05	0.00023451	0.00046902		18.9886	13.1378	0.695875
12	skin	yellow bar	m	12.2a_dil.1:10	0.1615	0.0316	5.895	2	0.2819	0.4222	0.4023	0.2713	86.8125	2550	0.00165569	0.0165569	0.0331137		1047.9	205.039	5.61726
12	scale	yellow bar	m	12.2b_dil.1:5	0.3147	0.2018	5.173	2	0.1605	0.2408	0.2306	0.1554	88.0562	2550	0.000472157	0.00472157	0.00944314		46.7945	30.0068	1.82547
12	skin	posterior black	m	12.3a	0.0331	0.0076	1.565	2	0.1633	0.2414	0.2319	0.1546	89.0553	2550	9.46667e-05	0.000946667	0.00189333		249.123	57.2004	1.2098
12	scale	posterior black	m	12.3b	0.0484	0.0311	1.304	2	0.0392	0.0593	0.0582	0.0381	94.8113	2550	2.32549e-05	0.000232549	0.000465098		14.9549	9.60946	0.35667
13	skin	anterior black	m	13.1a_dil.1:5	0.0396	0.0104	2.313	2	0.1437	0.2137	0.2033	0.1401	85.8696	2550	0.00041902	0.0041902	0.00838039		805.807	211.626	3.62317
13	scale	anterior black	m	13.1b	0.1018	0.0687	1.95	2	0.1385	0.1985	0.1863	0.1292	82.3954	2550	7.78431e-05	0.000778431	0.00155686		22.6618	15.2933	0.798391
13	skin	yellow bar	m	13.2a_dil.1:10	0.1831	0.0511	5.374	2	0.1885	0.2839	0.2693	0.1852	85.2077	2550	0.00111333	0.0111333	0.0222667		435.747	121.609	4.14341
13	scale	yellow bar	m	13.2b	0.305	0.1871	4.989	2	0.531	0.7837	0.7399	0.5077	84.1304	2550	0.000307333	0.00307333	0.00614667		32.8523	20.153	1.23204
13	skin	posterior black	m	13.3a	0.0261	0.0072	1.436	2	0.1592	0.2362	0.2252	0.1539	86.6343	2550	9.26275e-05	0.000926275	0.00185255		257.298	70.9789	1.29008
13	scale	posterior black	m	13.3b	0.0513	0.0346	1.508	2	0.0358	0.0549	0.0546	0.0367	98.3516	2550	2.15294e-05	0.000215294	0.000430588		12.4447	8.39353	0.285536
14	skin	anterior black	m	14.1a	0.0388	0.0101	1.997	2	0.2919	0.4281	0.4037	0.2813	83.3787	2550	0.000167882	0.00167882	0.00335765		332.44	86.5373	1.68135
14	scale	anterior black	m	14.1b	0.0634	0.0397	1.257	2	0.0757	0.1113	0.1065	0.0731	87.4346	2550	4.36471e-05	0.000436471	0.000872941		21.9884	13.7688	0.694464
14	skin	yellow bar	m	14.2a_dil.1:10	0.1807	0.0504	6.326	2	0.2744	0.4114	0.3886	0.2722	83.6207	2550	0.00161333	0.0161333	0.0322667		640.212	178.565	5.10064
14	scale	yellow bar	m	14.2bdil.1:5	0.2791	0.1681	4.962	2	0.1471	0.219	0.2085	0.1426	86.2565	2550	0.000429412	0.00429412	0.00858824		51.09	30.7712	1.7308
14	skin	posterior black	m	14.3a	0.0301	0.0081	1.365	2	0.1445	0.2158	0.2069	0.1418	87.973	2550	8.46275e-05	0.000846275	0.00169255		208.957	56.2309	1.23996
14	scale	posterior black	m	14.3b	0.0464	0.0312	1.367	2	0.0433	0.0651	0.0646	0.0439	97.6415	2550	2.55294e-05	0.000255294	0.000510588		16.365	11.0041	0.37351
15	skin	anterior black	m	15.1a	0.0238	0.0065	1.453	2	0.1105	0.1655	0.1587	0.112	87.2897	2550	6.4902e-05	0.00064902	0.00129804		199.698	54.5395	0.893351
15	scale	anterior black	m	15.1b	0.0385	0.0209	0.738	2	NA	0.0276	0.0293	0.0198	121.795	2550	1.08235e-05	0.000108235	0.000216471		10.3574	5.62261	0.293321
15	skin	yellow bar	m	15.2a_dil.1:10	0.14	0.0497	5.007	2	0.1614	0.2424	0.2307	0.1628	85.3015	2550	0.000950588	0.00950588	0.0190118		382.53	135.798	3.79704
15	scale	yellow bar	m	15.2b	0.2444	0.1536	3.526	2	0.329	0.4818	0.4558	0.3149	84.4218	2550	0.000188941	0.00188941	0.00377882		24.6017	15.4616	1.0717
15	skin	posterior black	m	15.3a	NA	0.0113	NA	2	0.0692	0.1053	0.1022	0.0717	90.7738	2550	4.12941e-05	0.000412941	0.000825882		NA	NA	NA
15	scale	posterior black	m	15.3b	0.0672	0.0376	1.463	2	0.0233	0.0333	0.0336	0.0239	103.191	2550	1.30588e-05	0.000130588	0.000261176		6.94618	3.88655	0.178521
16	skin	anterior black	f	16.1a	0.0227	0.0053	1.269	2	0.2385	0.3554	0.3378	0.2346	85.4305	2550	0.000139373	0.00139373	0.00278745		525.934	122.795	2.19657
16	scale	anterior black	f	16.1b	0.0413	0.0269	0.794	2	NA	0.0295	0.0311	0.0207	118.182	2550	1.15686e-05	0.000115686	0.000231373		8.60121	5.60224	0.291401
16	skin	yellow bar	f	16.2a_dil.1:10	0.1083	0.0198	3.997	2	0.2141	0.3216	0.3053	0.2112	85.2355	2550	0.00126118	0.0126118	0.0252235		1273.92	232.904	6.31062
16	scale	yellow bar	f	16.2b	0.157	0.1073	3.119	2	0.2329	0.3437	0.3258	0.2238	85.0709	2550	0.000134784	0.00134784	0.00269569		25.1229	17.17	0.864279
16	skin	posterior black	f	16.3a	0.0173	0.004	1.114	2	0.1271	0.1924	0.185	0.1259	88.8722	2550	7.5451e-05	0.00075451	0.00150902		377.255	87.2266	1.3546
16	scale	posterior black	f	16.3b	0.0287	0.0201	0.993	2	0.0203	0.0322	0.0335	0.0226	113.542	2550	1.26275e-05	0.000126275	0.000252549		12.5646	8.79962	0.254329
17	skin	anterior black	f	17.1a	0.0228	0.0045	1.193	2	0.2711	0.4036	0.3818	0.2693	83.7677	2550	0.000158275	0.00158275	0.00316549		703.442	138.837	2.65339
17	scale	anterior black	f	17.1b	0.0536	0.0343	1.116	2	0.0492	0.0716	0.0705	0.0484	95.2586	2550	2.80784e-05	0.000280784	0.000561569		16.3723	10.477	0.503198
17	skin	yellow bar	f	17.2a_dil.1:10	0.1266	0.0241	4.468	2	0.1956	0.2921	0.2753	0.1969	82.3529	2550	0.00114549	0.0114549	0.0229098		950.614	180.962	5.12753
17	scale	yellow bar	f	17.2b	0.2545	0.1605	4.127	2	0.4378	0.6385	0.5998	0.4178	82.4649	2550	0.000250392	0.00250392	0.00500784		31.2015	19.6772	1.21343
17	skin	posterior black	f	17.3a	0.0232	0.0054	1.326	2	0.2172	0.3259	0.3111	0.22	86.0246	2550	0.000127804	0.00127804	0.00255608		473.348	110.176	1.92766
17	scale	posterior black	f	17.3b	0.0386	0.0248	1.312	2	0.0334	0.0502	0.0492	0.0344	93.6709	2550	1.96863e-05	0.000196863	0.000393725		15.876	10.2001	0.300096
18	skin	anterior black	f	18.1a	0.0314	0.006	1.444	2	0.3631	0.5424	0.5148	0.352	85.5042	2550	0.000212706	0.00212706	0.00425412		709.02	135.481	2.94606
18	scale	anterior black	f	18.1b	0.0561	0.0337	1.254	2	0.0537	0.0808	0.0794	0.0535	94.8718	2550	3.16863e-05	0.000316863	0.000633725		18.8049	11.2964	0.505363
18	skin	yellow bar	f	18.2a_dil.1:10	0.1153	0.021	4.357	2	0.2948	0.4394	0.416	0.2881	84.534	2550	0.00172314	0.0172314	0.0344627		1641.08	298.896	7.90974
18	scale	yellow bar	f	18.2b	0.2184	0.1248	3.822	2	0.4516	0.658	0.6202	0.4206	84.0775	2550	0.000258039	0.00258039	0.00516078		41.3524	23.63	1.35028
18	skin	posterior black	f	18.3a	0.0157	0.0041	0.967	2	0.1431	0.216	0.208	0.1407	89.3758	2550	8.47059e-05	0.000847059	0.00169412		413.199	107.906	1.75193
18	scale	posterior black	f	18.3b	0.0344	0.0237	1.313	2	0.0408	0.0622	0.0605	0.0413	91.866	2550	2.43922e-05	0.000243922	0.000487843		20.5841	14.1815	0.371548
19	skin	anterior black	m	19.1a	0.0304	0.008	1.644	2	-0.002	0.3876	0.3692	0.2545	86.1758	2550	0.000152	0.00152	0.00304		380	100	1.84915
19	scale	anterior black	m	19.1b	0.0584	0.0396	1.303	2	0.0486	0.0734	0.0713	0.0488	91.4634	2550	2.87843e-05	0.000287843	0.000575686		14.5375	9.85764	0.441816
19	skin	yellow bar	m	19.2a_dil.1:10	0.1736	0.063	6.1	2	0.2426	0.3629	0.3435	0.2412	84.0592	2550	0.00142314	0.0142314	0.0284627		451.79	163.956	4.66602
19	scale	yellow bar	m	19.2b	0.2728	0.1666	4.567	2	0.3664	0.5313	0.4982	0.35	81.743	2550	0.000208353	0.00208353	0.00416706		25.0124	15.2751	0.912428
19	skin	posterior black	m	19.3a	0.0504	0.0131	2.127	2	0.1184	0.1775	0.171	0.1181	89.0572	2550	6.96078e-05	0.000696078	0.00139216		106.272	27.6222	0.654517
19	scale	posterior black	m	19.3b	0.0686	0.0486	2.047	2	0.0385	0.0579	0.0574	0.0395	97.2826	2550	2.27059e-05	0.000227059	0.000454118		9.34398	6.61979	0.221845
20	skin	anterior black	m	20.1a	0.0226	0.0038	1.269	2	0.1294	0.1861	0.175	0.123	82.4089	2550	7.29804e-05	0.000729804	0.00145961		384.107	64.5844	1.1502
20	scale	anterior black	m	20.1b	0.0667	0.0449	0.954	2	0.0498	0.0716	0.069	0.0477	89.1213	2550	2.80784e-05	0.000280784	0.000561569		12.5071	8.41932	0.588646
20	skin	yellow bar	m	20.2a_dil.1:10	0.149	0.0271	5.243	2	0.1729	0.2569	0.2426	0.1708	83.3914	2550	0.00100745	0.0100745	0.020149		743.506	135.228	3.84303
20	scale	yellow bar	m	20.2b	0.2912	0.1917	4.764	2	0.4732	0.684	0.6377	0.4482	80.3647	2550	0.000268235	0.00268235	0.00536471		27.9849	18.4228	1.12609
20	skin	posterior black	m	20.3a	0.0323	0.0073	1.879	2	0.1048	0.1556	0.1472	0.1022	84.2697	2550	6.10196e-05	0.000610196	0.00122039		167.177	37.783	0.64949
20	scale	posterior black	m	20.3b	0.051	0.0327	1.354	2	0.0116	0.0199	0.0207	0.0142	114.035	2550	7.80392e-06	7.80392e-05	0.000156078		4.77304	3.06036	NA
21	skin	anterior black	m	21.1a_dil.1:5	0.0543	0.0102	1.947	2	0.1175	0.1771	0.1712	0.1162	90.312	2550	0.000347255	0.00347255	0.0069451		680.892	127.902	3.56708
21	scale	anterior black	m	21.1b	0.0638	0.0394	1.227	2	0.1127	0.1693	0.1635	0.1105	90.1361	2550	6.63922e-05	0.000663922	0.000663922		16.8508	10.4063	0.541093
21	skin	yellow bar	m	21.2a_dil.1:10	0.1838	0.0511	5.705	2	0.2862	0.4305	0.4092	0.2831	85.5495	2550	0.00168824	0.0168824	0.0337647		660.757	183.704	5.91844
21	scale	yellow bar	m	21.2b	0.3	0.1695	4.617	2	0.5707	0.8516	0.8123	0.5506	86.9435	2550	0.000333961	0.00333961	0.00333961		19.7027	11.132	0.723329
21	skin	posterior black	m	21.3a_dil.1:5	0.0595	0.0131	2.181	2	0.1082	0.1643	0.1587	0.1083	90	2550	0.000322157	0.00322157	0.00644314		491.843	108.288	2.95421
21	scale	posterior black	m	21.3b	0.087	0.053	2.093	2	0.1242	0.1802	0.1726	0.1173	87.9173	2550	7.06667e-05	0.000706667	0.000706667		13.3333	8.12261	0.337633
22	skin	anterior black	m	22.1a	0.0428	0.0079	2	2	0.3991	0.5898	0.5547	0.3895	82.4763	2550	0.000231294	0.00231294	0.00231294		292.777	54.0407	1.15647
22	scale	anterior black	m	22.1b	0.0942	0.0625	1.7	2	0.0912	0.1366	0.1325	0.0906	91.087	2550	5.35686e-05	0.000535686	0.000535686		8.57098	5.68669	0.31511
22	skin	yellow bar	m	22.2a_dil.1:10	0.1207	0.0239	4.4	2	0.1844	0.2772	0.2631	0.1825	85.1109	2550	0.00108706	0.0108706	0.0217412		909.673	180.126	4.94118
22	scale	yellow bar	m	22.2b	0.2274	0.1503	3.5	2	0.3988	0.5995	0.5739	0.3915	87.6923	2550	0.000235098	0.00235098	0.00235098		15.6419	10.3385	0.671709
22	skin	posterior black	m	22.3a	0.0363	0.0087	2	2	0.323	0.4832	0.4592	0.3176	85.5072	2550	0.00018949	0.0018949	0.0018949		217.805	52.2012	0.947451
22	scale	posterior black	m	22.3b	0.0771	0.0553	1.8	2	0.0902	0.13529	0.1317	0.0907	91.9489	2550	5.30549e-05	0.000530549	0.000530549		9.59401	6.88131	0.294749
23	skin	anterior black	m	23.1a_dil.1:5	0.0412	0.0097	2	2	0.1609	0.2419	0.2334	0.1578	89.893	2550	0.000474314	0.00474314	0.00948627		977.966	230.249	4.74314
23	scale	anterior black	m	23.1b	0.0824	0.0562	1.5	2	0.1389	0.2079	0.2009	0.1338	90.5533	2550	8.15294e-05	0.000815294	0.000815294		14.507	9.89435	0.543529
23	skin	yellow bar	m	23.2a_dil.1:10	0.1444	0.0454	5.9	2	0.3071	0.4624	0.4422	0.2982	87.6979	2550	0.00181333	0.0181333	0.0362667		798.825	251.154	6.14689
23	scale	yellow bar	m	23.2b	0.2817	0.1946	4.5	2	0.5784	0.8675	0.8344	0.5509	89.5452	2550	0.000340196	0.00340196	0.00340196		17.4818	12.0765	0.755991
23	skin	posterior black	m	23.3a	0.035	0.0095	1.8	2	0.389	0.5859	0.5646	0.3748	89.91	2550	0.000229765	0.00229765	0.00229765		241.858	65.6471	1.27647
23	scale	posterior black	m	23.3b	0.0729	0.0458	2	2	0.089	0.1334	0.1303	0.086	93.4599	2550	5.23137e-05	0.000523137	0.000523137		11.4222	7.17609	0.261569
24	skin	anterior black	m	24.1a	0.0321	0.007	1.2	2	0.2917	0.4404	0.4216	0.2784	88.3951	2550	0.000172706	0.00172706	0.00172706		246.723	53.8025	1.43922
24	scale	anterior black	m	24.1b	0.0588	0.035	1.1	2	0.0897	0.135	0.1309	0.0854	91.7339	2550	5.29412e-05	0.000529412	0.000529412		15.1261	9.0036	0.481283
24	skin	yellow bar	m	24.2a_dil.1:10	0.1798	0.0445	6.8	2	0.4397	0.6579	0.6234	0.425	85.1868	2550	0.00258	0.0258	0.0516		1159.55	286.986	7.58824
24	scale	yellow bar	m	24.2b_dil.1:5	0.2978	0.1867	5.1	2	0.1555	0.234	0.2255	0.1499	89.893	2550	0.000458824	0.00458824	0.00917647		49.1509	30.8142	1.79931
24	skin	posterior black	m	24.3a	0.039	0.0095	2	2	0.4192	0.6317	0.604	0.4002	88.0346	2550	0.000247725	0.00247725	0.00247725		260.764	63.5194	1.23863
24	scale	posterior black	m	24.3b	0.0753	0.0489	2.2	2	0.097	0.1438	0.1386	0.0916	90.0383	2550	5.63922e-05	0.000563922	0.000563922		11.5321	7.489	0.256328
25	skin	anterior black	m	25.1a	0.0198	0.0026	1.3	2	0.1013	0.1508	0.1427	0.103	83.0544	2550	5.91373e-05	0.000591373	0.000591373		227.451	29.8673	0.454902
25	scale	anterior black	m	25.1b	0.0776	0.0602	1.2	2	0.0435	0.0652	0.0637	0.0439	92.9577	2550	2.55686e-05	0.000255686	0.000255686		4.24728	3.29493	0.213072
25	skin	yellow bar	m	25.2a_dil.1:5	0.1115	0.0121	4.5	2	0.2003	0.2941	0.2735	0.2029	77.4123	2550	0.000576667	0.00576667	0.0115333		953.168	103.438	2.56296
25	scale	yellow bar	m	25.2b	0.3431	0.2459	5	2	0.3859	0.5661	0.5322	0.3709	82.6332	2550	0.000222	0.00222	0.00222		9.02806	6.47042	0.444
25	skin	posterior black	m	25.3a	0.0215	0.0036	1.9	2	0.0828	0.125	0.1198	0.0853	86.9018	2550	4.90196e-05	0.000490196	0.000490196		136.166	22.7998	0.257998
25	scale	posterior black	m	25.3b	0.0688	0.052	1.8	2	0.0482	0.0723	0.0717	0.0492	97.4026	2550	2.83529e-05	0.000283529	0.000283529		5.45249	4.12107	0.157516
26	skin	anterior black	m	26.1a	0.0448	0.0109	1.8	2	0.5725	0.8625	0.8236	0.5375	88.0308	2550	0.000338235	0.00338235	0.00338235		310.308	75.4989	1.87908
26	scale	anterior black	m	26.1b	0.0788	0.0573	1.7	2	0.1206	0.1817	0.1752	0.1135	90.4692	2550	7.12549e-05	0.000712549	0.000712549		12.4354	9.0425	0.419146
26	skin	yellow bar	m	26.2a_dil.1:10	0.1558	0.0566	5.6	2	0.281	0.4232	0.4031	0.2697	86.9055	2550	0.00165961	0.0165961	0.0331922		586.434	213.043	5.92717
26	scale	yellow bar	m	26.2b	0.2853	0.159	3.8	2	0.5897	0.8763	0.8325	0.5454	86.7634	2550	0.000343647	0.00343647	0.00343647		21.613	12.0451	0.904334
26	skin	posterior black	m	26.3a	0.0415	0.0146	2.3	2	0.652	0.9742	0.9341	0.6138	88.8735	2550	0.000382039	0.00382039	0.00382039		261.671	92.0576	1.66104
26	scale	posterior black	m	26.3b	0.0884	0.0615	2.3	2	0.1109	0.1629	0.1558	0.1028	88.1864	2550	6.38824e-05	0.000638824	0.000638824		10.3874	7.22651	0.277749

## Sheet: Integumentary carotenoid conc.
Wasteful carotenoid coloration and its effects on territorial behavior in a cichlid fish
Angelika Ziegelbecker, Klaus Remele, Hartwig W. Pfeifhofer, Kristina M. Sefc
Hydrobiologia
Data generated for analysis of integumentary carotenoid concentrations
fishID	body region	sex (m = male, f = female)	carotenoid conc., scales [µg/cm²]	carotenoid conc., skin [µg/cm²]	carotenoid conc., scales + skin [µg/cm²]
3	anterior black	m	0.735026	1.31883	2.05386
4	anterior black	m	0.745025	2.31395	3.05897
5	anterior black	m	0.803028	2.9195	3.72253
6	anterior black	m	0.548219	2.06742	2.61564
7	anterior black	m	0.200422	0.876631	1.07705
8	anterior black	m	1.02866	3.83774	4.86641
9	anterior black	f	0.238057	1.91947	2.15753
10	anterior black	f	0.461093	2.83174	3.29283
11	anterior black	f	0.440429	3.10112	3.54155
12	anterior black	m	0.695875	2.45294	3.14881
13	anterior black	m	0.798391	3.62317	4.42156
14	anterior black	m	0.694464	1.68135	2.37581
15	anterior black	m	0.293321	0.893351	1.18667
16	anterior black	f	0.291401	2.19657	2.48797
17	anterior black	f	0.503198	2.65339	3.15658
18	anterior black	f	0.505363	2.94606	3.45143
19	anterior black	m	0.441816	1.84915	2.29096
20	anterior black	m	0.588646	1.1502	1.73885
21	anterior black	m	0.541093	3.56708	4.10817
22	anterior black	m	0.31511	1.15647	1.47158
23	anterior black	m	0.543529	4.74314	5.28667
24	anterior black	m	0.481283	1.43922	1.9205
25	anterior black	m	0.213072	0.454902	0.667974
26	anterior black	m	0.419146	1.87908	2.29823
3	yellow bar	m	2.37489	4.96631	7.3412
4	yellow bar	m	1.76312	3.72667	5.48979
5	yellow bar	m	1.79245	6.24155	8.034
6	yellow bar	m	1.69313	5.32349	7.01662
7	yellow bar	m	1.21194	2.60691	3.81885
8	yellow bar	m	2.14736	7.19192	9.33928
9	yellow bar	f	1.34238	6.58636	7.92874
10	yellow bar	f	1.3103	6.30116	7.61145
11	yellow bar	f	1.60347	8.42986	10.0333
12	yellow bar	m	1.82547	5.61726	7.44272
13	yellow bar	m	1.23204	4.14341	5.37545
14	yellow bar	m	1.7308	5.10064	6.83144
15	yellow bar	m	1.0717	3.79704	4.86874
16	yellow bar	f	0.864279	6.31062	7.17489
17	yellow bar	f	1.21343	5.12753	6.34096
18	yellow bar	f	1.35028	7.90974	9.26003
19	yellow bar	m	0.912428	4.66602	5.57845
20	yellow bar	m	1.12609	3.84303	4.96913
21	yellow bar	m	0.723329	5.91844	6.64177
22	yellow bar	m	0.671709	4.94118	5.61289
23	yellow bar	m	0.755991	6.14689	6.90288
24	yellow bar	m	1.79931	7.58824	9.38754
25	yellow bar	m	0.444	2.56296	3.00696
26	yellow bar	m	0.904334	5.92717	6.83151
3	posterior black	m	0.316454	2.22667	2.54312
4	posterior black	m	0.467094	1.2668	1.73389
5	posterior black	m	0.486075	2.58924	3.07532
6	posterior black	m	0.458229	2.35685	2.81508
7	posterior black	m	0.099391	1.02802	1.12741
8	posterior black	m	0.592485	3.25175	3.84424
9	posterior black	f	0.324913	2.06072	2.38563
10	posterior black	f	0.503244	2.60357	3.10681
11	posterior black	f	0.367177	2.15686	2.52404
12	posterior black	m	0.35667	1.2098	1.56647
13	posterior black	m	0.285536	1.29008	1.57561
14	posterior black	m	0.37351	1.23996	1.61347
15	posterior black	m	0.178521	NA	NA
16	posterior black	f	0.254329	1.3546	1.60893
17	posterior black	f	0.300096	1.92766	2.22776
18	posterior black	f	0.371548	1.75193	2.12348
19	posterior black	m	0.221845	0.654517	0.876362
20	posterior black	m	NA	0.64949	NA
21	posterior black	m	0.337633	2.95421	3.29185
22	posterior black	m	0.294749	0.947451	1.2422
23	posterior black	m	0.261569	1.27647	1.53804
24	posterior black	m	0.256328	1.23863	1.49496
25	posterior black	m	0.157516	0.257998	0.415514
26	posterior black	m	0.277749	1.66104	1.93879

## Sheet: Experiment 1
Wasteful carotenoid coloration and its effects on territorial behavior in a cichlid fish
Angelika Ziegelbecker, Klaus Remele, Hartwig W. Pfeifhofer, Kristina M. Sefc
Hydrobiologia
Data generated in experiment 1
fishID	sex (m = male, f = female)	standard length (SL) [cm]	relative bar width	stimulus (n = narrow bar dummy, w = wide bar dummy, t = triangle)	trial_number (yes = yes trial)	frontal displays [count]	lateral displays [count]	swims [count]	charges [count]	flight [count]	freezing [count]	fright.behaviors [count]	charges.and.displays [count]	charges.and.displays_females (sums of normalized counts)	charges.and.displays_males (sums of normalized counts)
w04	f	8.9	0.36	n	no	14	4	1	17	0	1	1	36	0.47086	NA
w04	f	8.9	0.36	w	yes	7	2	3	12	0	0	0	24	-0.606709	NA
w05	f	9.3	0.35	n	yes	21	8	7	56	0	0	0	92	-0.792872	NA
w05	f	9.3	0.35	w	no	9	2	3	0	0	1	1	14	5.00922	NA
w06	f	10	0.37	n	no	10	2	1	4	0	0	0	17	-0.95304	NA
w06	f	10	0.37	w	yes	7	2	2	28	0	0	0	39	-0.225157	NA
w08	f	9.3	0.32	n	no	12	7	9	50	0	0	0	78	4.16184	NA
w08	f	9.3	0.32	w	no	14	3	9	73	0	2	2	99	3.82725	NA
w09	f	8.7	0.35	n	no	1	0	0	0	0	1	1	1	0.75304	NA
w09	f	8.7	0.35	w	no	8	7	3	18	0	2	2	36	-2.92621	NA
w10	f	9.2	0.3	n	yes	26	11	11	39	0	0	0	87	2.02013	NA
w10	f	9.2	0.3	w	no	17	7	5	8	0	1	1	37	6.52327	NA
w11	f	9.3	0.34	n	yes	7	7	6	0	0	0	0	20	-1.01509	NA
w11	f	9.3	0.34	w	no	6	4	2	0	0	1	1	12	0.607128	NA
w13	f	9.4	0.35	n	no	6	5	5	13	0	1	1	29	0.53501	NA
w13	f	9.4	0.35	w	no	9	3	4	24	0	0	0	40	0.342138	NA
w14	f	9.3	0.36	n	no	5	2	2	17	0	1	1	26	-0.906918	NA
w14	f	9.3	0.36	w	yes	11	8	8	10	3	0	3	37	2.16226	NA
w15	f	9.7	0.35	n	no	13	6	5	28	0	0	0	52	2.04151	NA
w15	f	9.7	0.35	w	yes	15	6	8	66	0	0	0	95	4.40881	NA
w16	f	9.3	0.38	n	yes	5	0	1	6	1	0	1	12	-3.05954	NA
w16	f	9.3	0.38	w	no	0	0	0	0	0	0	0	0	-1.94423	NA
w17	f	9.5	0.41	n	no	26	9	11	62	0	0	0	108	6.99119	NA
w17	f	9.5	0.41	w	no	19	5	6	81	0	0	0	111	4.86373	NA
w18	f	8.8	0.38	n	no	8	6	5	0	0	1	1	19	0.318239	NA
w18	f	8.8	0.38	w	no	8	7	7	4	1	1	2	26	1.11363	NA
w20	f	9.1	0.31	n	no	8	6	5	16	0	0	0	35	0.922013	NA
w20	f	9.1	0.31	w	yes	1	0	0	0	1	2	3	1	-2.92621	NA
w21	f	8.7	0.36	n	yes	9	4	2	3	0	0	0	18	-2.12411	NA
w21	f	8.7	0.36	w	no	3	1	1	3	0	0	0	8	-0.501887	NA
w22	f	8.9	0.34	n	no	1	0	0	0	0	0	0	1	-2.92621	NA
w22	f	8.9	0.34	w	yes	5	4	3	2	0	0	0	14	-0.850734	NA
FCM1	m	9.3	0.34	n	no	11	3	6	108	0	4	4	128	NA	1.41935
FCM1	m	9.3	0.34	w	no	12	1	4	27	0	1	1	44	NA	-0.875382
FCM10	m	10.1	0.33	n	yes	10	6	8	14	0	2	2	38	NA	0.0796831
FCM10	m	10.1	0.33	w	no	2	3	2	0	0	0	0	7	NA	-2.65059
FCM11	m	9.5	0.39	n	yes	8	6	5	54	0	0	0	73	NA	0.129372
FCM11	m	9.5	0.39	w	no	17	5	2	24	0	3	3	48	NA	-0.297453
FCM12	m	9.7	0.3	n	no	9	2	3	18	0	1	1	32	NA	-1.45569
FCM12	m	9.7	0.3	w	no	11	6	12	110	0	2	2	139	NA	3.04946
FCM13	m	10	0.34	n	no	17	13	8	11	0	0	0	49	NA	1.65523
FCM13	m	10	0.34	w	yes	18	7	8	49	0	0	0	82	NA	1.80351
FCM15	m	9.5	0.38	n	no	9	1	8	115	0	0	0	133	NA	1.5013
FCM15	m	9.5	0.38	w	yes	29	11	6	52	0	0	0	98	NA	3.14205
FCM16	m	9.5	0.33	n	no	28	10	6	111	0	0	0	155	NA	4.17657
FCM16	m	9.5	0.33	w	no	15	4	3	68	0	0	0	90	NA	0.509225
FCM18	m	9.5	0.38	n	no	6	6	7	24	1	0	1	43	NA	-0.326316
FCM18	m	9.5	0.38	w	yes	12	6	8	32	0	0	0	58	NA	0.677306
FCM2	m	9.8	0.37	n	no	12	9	12	7	0	0	0	40	NA	1.32677
FCM2	m	9.8	0.37	w	yes	8	7	9	24	0	0	0	48	NA	0.413243
FCM21	m	9.1	0.33	n	yes	49	13	8	76	0	0	0	146	NA	6.42151
FCM21	m	9.1	0.33	w	no	11	1	6	131	0	0	0	149	NA	1.65591
FCM23	m	9.8	0.38	n	no	6	0	0	7	0	1	1	13	NA	-2.8661
FCM23	m	9.8	0.38	w	yes	14	11	6	21	0	0	0	52	NA	0.896435
FCM24	m	10	0.34	n	yes	21	4	4	29	0	2	2	58	NA	0.502094
FCM24	m	10	0.34	w	no	5	1	2	2	0	1	1	10	NA	-2.54986
FCM25	m	9.9	0.33	n	no	10	10	6	1	0	0	0	27	NA	-0.0837578
FCM25	m	9.9	0.33	w	yes	9	10	8	12	0	0	0	39	NA	0.447538
FCM28	m	9.7	0.33	n	yes	5	6	4	0	0	1	1	15	NA	-1.54771
FCM28	m	9.7	0.33	w	no	7	1	1	0	0	0	0	9	NA	-2.58234
FCM29	m	9.6	0.35	n	no	18	10	5	27	0	2	2	60	NA	1.11749
FCM29	m	9.6	0.35	w	no	4	2	0	0	0	0	0	6	NA	-2.9691
FCM3	m	9.3	0.33	n	no	3	1	1	0	0	0	0	5	NA	-3.0034
FCM3	m	9.3	0.33	w	no	4	2	2	0	0	0	0	8	NA	-2.5691
FCM8	m	9.4	0.35	n	yes	35	12	9	116	0	0	0	172	NA	5.879
FCM8	m	9.4	0.35	w	no	16	9	4	11	0	2	2	40	NA	0.233843
w04	f	8.9	0.36	t	NA	1	0	0	0	13	1	14	1	NA	NA
w05	f	9.3	0.35	t	NA	0	0	0	0	0	0	0	0	NA	NA
w06	f	10	0.37	t	NA	0	0	0	0	0	0	0	0	NA	NA
w08	f	9.3	0.32	t	NA	0	0	0	0	4	5	9	0	NA	NA
w09	f	8.7	0.35	t	NA	2	0	0	2	4	0	4	4	NA	NA
w10	f	9.2	0.3	t	NA	0	0	0	0	3	0	3	0	NA	NA
w11	f	9.3	0.34	t	NA	0	0	0	0	0	0	0	0	NA	NA
w13	f	9.4	0.35	t	NA	1	1	1	3	0	0	0	6	NA	NA
w14	f	9.3	0.36	t	NA	0	0	0	0	0	0	0	0	NA	NA
w15	f	9.7	0.35	t	NA	0	0	0	0	5	1	6	0	NA	NA
w16	f	9.3	0.38	t	NA	0	0	0	0	0	0	0	0	NA	NA
w17	f	9.5	0.41	t	NA	4	0	0	3	4	1	5	7	NA	NA
w18	f	8.8	0.38	t	NA	1	0	0	0	6	4	10	1	NA	NA
w20	f	9.1	0.31	t	NA	1	0	0	0	1	0	1	1	NA	NA
w21	f	8.7	0.36	t	NA	0	0	0	0	1	0	1	0	NA	NA
w22	f	8.9	0.34	t	NA	0	0	0	0	0	0	0	0	NA	NA
FCM1	m	9.3	0.34	t	NA	0	0	0	0	0	0	0	0	NA	NA
FCM10	m	10.1	0.33	t	NA	0	0	0	0	0	0	0	0	NA	NA
FCM11	m	9.5	0.39	t	NA	1	1	0	0	0	0	0	2	NA	NA
FCM12	m	9.7	0.3	t	NA	1	0	0	0	9	0	9	1	NA	NA
FCM13	m	10	0.34	t	NA	2	1	0	0	6	1	7	3	NA	NA
FCM15	m	9.5	0.38	t	NA	1	0	0	0	0	0	0	1	NA	NA
FCM16	m	9.5	0.33	t	NA	1	2	0	0	1	0	1	3	NA	NA
FCM18	m	9.5	0.38	t	NA	0	0	0	0	0	0	0	0	NA	NA
FCM2	m	9.8	0.37	t	NA	0	0	0	1	3	0	3	1	NA	NA
FCM21	m	9.1	0.33	t	NA	4	0	0	10	1	0	1	14	NA	NA
FCM23	m	9.8	0.38	t	NA	0	0	0	0	0	0	0	0	NA	NA
FCM24	m	10	0.34	t	NA	0	0	0	0	0	0	0	0	NA	NA
FCM25	m	9.9	0.33	t	NA	0	0	0	1	4	0	4	1	NA	NA
FCM28	m	9.7	0.33	t	NA	1	0	0	0	1	0	1	1	NA	NA
FCM29	m	9.6	0.35	t	NA	0	0	0	0	1	0	1	0	NA	NA
FCM3	m	9.3	0.33	t	NA	3	1	1	0	0	0	0	5	NA	NA
FCM8	m	9.4	0.35	t	NA	0	0	0	0	12	6	18	0	NA	NA

## Sheet: Experiment 2 Latency to explore
Wasteful carotenoid coloration and its effects on territorial behavior in a cichlid fish
Angelika Ziegelbecker, Klaus Remele, Hartwig W. Pfeifhofer, Kristina M. Sefc
Hydrobiologia
Data generated in experiment 2, latency to explore an unfamiliar environment
fishID	sex (m = male, f = female)	relative bar width	standard length (SL) [cm]	latency time to crossing of target line [sec]
DM1	m	0.35	10.1	6
DM2	m	0.35	10.2	13
DM3	m	0.36	10	7
DM4	m	0.36	10.1	3
DM5	m	0.37	10	5
DM6	m	0.33	10.3	133
DM7	m	0.33	9.8	104
DM8	m	0.34	9.7	2
DM9	m	0.36	10.6	220
DM10	m	0.31	8.6	2
DM11	m	0.34	9.5	160
DM12	m	0.36	9.3	31
DM13	m	0.34	8.9	63
DM14	m	0.32	8.2	96
DM16	m	0.31	8.8	35
DM17	m	0.31	10.4	115
DM18	m	0.32	9.5	65
DM19	m	0.32	9.9	115
DM20	m	0.34	9.5	28
DM21	m	0.32	9.7	28
DM22	m	0.35	9.9	37
DM23	m	0.32	9.5	9
DM26	m	0.34	9.8	6
DM27	m	0.35	10	9
DM28	m	0.37	9	21
DM29	m	0.33	8.8	228
DM30	m	0.33	9.4	7
DF31	f	0.313	9.5	111
DF32	f	0.402	9.6	37
DF33	f	0.357	9.3	187
DF34	f	0.406	7.4	6
DF35	f	0.434	10.5	4
DF36	f	0.327	9.2	253
DF37	f	0.416	10.1	89
DF38	f	0.324	9.2	15
DF39	f	0.309	9	154
DF40	f	0.39	9.5	11
DF42	f	0.325	8.2	3
DF43	f	0.383	9.6	181
DF44	f	0.302	8.1	153
DF45	f	0.392	8.8	111
DF47	f	0.385	9.4	7
DF48	f	0.417	9.5	47
DF49	f	0.35	9.5	129
DF50	f	0.368	8.9	10
DF51	f	0.359	9.7	26
DF52	f	0.371	8.7	199
DF53	f	0.376	8.8	29
DF54	f	0.376	9.5	3
DF55	f	0.356	9	9
DF56	f	0.298	9.1	129
DF58	f	0.352	8.2	189
DF59	f	0.379	8.2	38
DF60	f	0.338	7.9	91
DF61	f	0.358	8.1	6
DF63	f	0.296	7.8	90
DF64	f	0.333	7.7	242
DF65	f	0.357	7.7	14
DF66	f	0.384	7.7	73
DF67	f	0.409	8.6	60
DF68	f	0.34	8.5	3

## Sheet: Experiment 2 Latency to intrude
Wasteful carotenoid coloration and its effects on territorial behavior in a cichlid fish
Angelika Ziegelbecker, Klaus Remele, Hartwig W. Pfeifhofer, Kristina M. Sefc
Hydrobiologia
Data generated in experiment 2, latency to intrude into a dummy-occupied territory
session	fishID	sex (m = male, f = female)	standard length (SL) [cm]	relative bar width	dummy type (n = narrow bar, w = wide bar)	latency time to crossing of target line [sec]
morning	FCM10	m	10.4	0.307596	n	69
afternoon	FCM10	m	10.4	0.307596	w	32
morning	FCM11	m	10	0.3692	n	11
afternoon	FCM11	m	10	0.3692	w	27
morning	FCM13	m	10.5	0.334476	n	7
afternoon	FCM13	m	10.5	0.334476	w	6
morning	FCM16	m	9.7	0.347113	w	16
afternoon	FCM16	m	9.7	0.347113	n	5
morning	FCM19	m	9.9	0.319192	w	125
afternoon	FCM19	m	9.9	0.319192	n	21
morning	FCM20	m	8.6	0.332791	w	83
afternoon	FCM20	m	8.6	0.332791	n	63
morning	FCM21	m	9.7	0.327938	w	34
afternoon	FCM21	m	9.7	0.327938	n	7
morning	FCM23	m	9.9	0.360707	w	95
afternoon	FCM23	m	9.9	0.360707	n	102
morning	FCM24	m	10.3	0.363301	w	8
afternoon	FCM24	m	10.3	0.363301	n	17
morning	FCM25	m	10	0.3386	n	33
afternoon	FCM25	m	10	0.3386	w	61
morning	FCM26	m	10.3	0.354466	n	10
afternoon	FCM26	m	10.3	0.354466	w	104
morning	FCM27	m	9	0.357778	n	6
afternoon	FCM27	m	9	0.357778	w	4
morning	FCM29	m	10	0.3474	n	6
afternoon	FCM29	m	10	0.3474	w	3
morning	FCM3	m	10	0.3237	n	38
afternoon	FCM3	m	10	0.3237	w	21
morning	h3	m	8.8	0.321818	n	93
afternoon	h3	m	8.8	0.321818	w	33
morning	w05	f	9.5	0.309053	n	5
afternoon	w05	f	9.5	0.309053	w	17
morning	w06	f	10.1	0.431386	n	169
afternoon	w06	f	10.1	0.431386	w	59
morning	w08	f	9.1	0.333956	w	151
afternoon	w08	f	9.1	0.333956	n	73
morning	w09	f	9	0.350889	w	32
afternoon	w09	f	9	0.350889	n	74
morning	w11	f	9.3	0.351183	n	4
afternoon	w11	f	9.3	0.351183	w	6
morning	w12	f	10	0.4105	n	52
afternoon	w12	f	10	0.4105	w	18
morning	w13	f	9.5	0.375684	w	29
afternoon	w13	f	9.5	0.375684	n	115
morning	w14	f	9.9	0.345859	n	34
afternoon	w14	f	9.9	0.345859	w	23
morning	w15	f	10.2	0.331667	w	7
afternoon	w15	f	10.2	0.331667	n	29
morning	w16	f	9.7	0.340515	w	9
afternoon	w16	f	9.7	0.340515	n	6
morning	w17	f	10	0.3847	w	36
afternoon	w17	f	10	0.3847	n	22
morning	w18	f	8.8	0.399659	n	72
afternoon	w18	f	8.8	0.399659	w	58
morning	w19	f	9.2	0.348261	n	73
afternoon	w19	f	9.2	0.348261	w	128
morning	w21	f	8.7	0.37092	w	93
afternoon	w21	f	8.7	0.37092	n	40
morning	w22	f	9	0.344	n	96
afternoon	w22	f	9	0.344	w	102
